# Supplementary material for: Multitargeting the Action of 5-HT6 Serotonin Receptor Ligands by Additional Modulation of Kinases in the Search for a New Therapy for Alzheimer’s Disease: Can It Work from a Molecular Point of View?
Source: Int J Mol Sci. 2022 Aug 7;23(15):8768. doi: 10.3390/ijms23158768 (PMC9368844; doi:10.3390/ijms23158768)
Supplement: Supplementary file 1 [file ijms-23-08768-s001.zip]

Archive with 1 entries (1 files):
- ijms-1850675-supplementary.pdf
